# Supplementary material for: The Clinical and Laboratory Profiles of a Deletional α2-Globin Gene Polyadenylation Signal Sequence (AATAAA > AATA--) [HBA2:c.*93_*94delAA]: The Malaysian Experience
Source: Diagnostics (Basel). 2025 May 20;15(10):1284. doi: 10.3390/diagnostics15101284 (PMC12110140; doi:10.3390/diagnostics15101284)
Supplement: Supplementary file 1 [file diagnostics-15-01284-s001.zip]

Archive with 1 entries (1 files):
- diagnostics-3526734-supplementary.pdf
